# Supplementary material for: Synthesis, Characterization, and Bioactivity of Mesoporous Bioactive Glass Codoped with Zinc and Silver
Source: Int J Mol Sci. 2023 Sep 5;24(18):13679. doi: 10.3390/ijms241813679 (PMC10531463; doi:10.3390/ijms241813679)
Supplement: Supplementary file 1 [file ijms-24-13679-s001.zip]

Archive with 1 entries (1 files):
- ijms-2587832-supplementary.pdf
